# Supplementary material for: Emergence of blaNDM–1-carrying Enterobacter chengduensis in China
Source: Front Microbiol. 2024 Aug 14;15:1404996. doi: 10.3389/fmicb.2024.1404996 (PMC11350614; doi:10.3389/fmicb.2024.1404996)
Supplement: Supplementary file 1 [file Table_1.XLSX]

## Sheet: Table S1
Table S1. Information of 15 ST414 Enterobacter chengduensis strains performed with phylogenetic analysis in this study from NCBI
Strain	BioSample	Precise species	ST	Carbapenemase	Geographic location	Collection date	Host	Isolation_source
ae104c10	SAMEA4547751	Enterobacter chengduensis	414	-	Africa	N/A	N/A	Blood
gha112518	SAMEA3276501	Enterobacter chengduensis	414	-	Africa	N/A	N/A	Blood
gha112713	SAMEA3276514	Enterobacter chengduensis	414	-	Africa	N/A	N/A	Blood
adb9a090	SAMEA4547747	Enterobacter chengduensis	414	-	Africa	N/A	N/A	Blood
EkBL-II-14(1)	SAMN06887675	Enterobacter chengduensis	414	-	Brazil: Amazon	2013-03-01	Homo sapiens	Feces
WCHECh090071	SAMN10525011	Enterobacter chengduensis	414	-	China: Chengdu_ Sichuan	2016-09-01	Homo sapiens	Sputum
WCHECh050004	SAMN06249239	Enterobacter chengduensis	414	-	China: Chengdu_ Sichuan	2015-02-01	Homo sapiens	Blood
120062	SAMN19316168	Enterobacter chengduensis	414	-	China: Chengdu_ Sichuan	2019	Homo sapiens	Blood
120076	SAMN19316177	Enterobacter chengduensis	414	-	China: Chengdu_ Sichuan	2019	Homo sapiens	Blood
IR5473	SAMN16561281	Enterobacter chengduensis	414	OXA-48	China: Beijing	2018	Homo sapiens	NA
CIDEIMsCOL9	SAMN03277196	Enterobacter chengduensis	414	KPC-2	Colombia	2010	Homo sapiens	Bodily fluid
C2-143-1	SAMN07291402	Enterobacter chengduensis	414	KPC-2	Colombia: Antioquia_ Bello	2015-05-28	Homo sapiens	Blood
6c91a7ba	SAMEA5698665	Enterobacter chengduensis	414	-	Malawi	N/A	N/A	Blood
BWH 43	SAMN02581254	Enterobacter chengduensis	414	-	USA: Boston	2013	Homo sapiens	Urine
UM_CRE_47	SAMN07610232	Enterobacter chengduensis	414	-	USA: Michigan	2015-06-01	Homo sapiens	Urine
