# Supplementary material for: Emergence of blaNDM–1-carrying Enterobacter chengduensis in China
Source: Front Microbiol. 2024 Aug 14;15:1404996. doi: 10.3389/fmicb.2024.1404996 (PMC11350614; doi:10.3389/fmicb.2024.1404996)
Supplement: Supplementary file 2 [file Table_2.XLSX]

## Sheet: Table S2
Table S2. Information of four Enterobacter chengduensis strains reported in this study
Strain	Precise species	ANI value	isDDH value	Preliminary species identification in clinical laboratory	ST	Antimicrobial drug susceptibility profile: minimum inhibitory concentration (mg/L)/antimicrobial susceptibility																						Carbapenemase	Geographic location	Collection department	Collection date	Host	Source	BioSample	Genome Accession	Information of patients
						Piperacillin	Piperacillin/tazobacta	Amoxicillin/clavulanic aci	Ceftriaxone	Ceftazidime	Cefotaxime	Cefepime	Cephalothin	Cefazolin	Cefuroxime	Cefotetan	Aztreonam	Imipenem	Meropenem	Ertapenem	Amikacin	Gentamicin	Tobramycin	Ciprofloxacin	Levofloxacin	Moxifloxacin	Trimethoprim/sulfamethoxazole									Age (year)	Sex	Admission route	Admission date	Discharge date	30-day outcome after positive culture
HD5030	Enterobacter chengduensis	0.9996	1	Enterobacter cloacae	ST414	>64/R*	>64/R	>16/R	>32/R	>32/R	>32/R	>32/R	>32/R	>32/R	>32/R	>32/R	≤1/S	>8/R	>8/R	>4/R	≤2/S	=8/I	=8/I	=2/R	=4/R	>4/R	≤20/S	NDM-1	Southwest China	ICU	2018-09-18	Homo sapiens	Blood	SAMN27409710	JAMFWT000000000	53	Male	Home	2018-09-03	2018-09-28	Died
HD7411	Enterobacter chengduensis	0.9996	1	Enterobacter cloacae	ST414	>64/R	>64/R	>16/R	>32/R	>32/R	>32/R	32/R	>32/R	>32/R	>32/R	>32/R	≤1/S	>8/R	>8/R	>4/R	≤2/S	=8/I	=8/I	>2/R	>4/R	>4/R	≤20/S	NDM-1	Southwest China	ICU	2020-05-08	Homo sapiens	Urinary tract	SAMN27409732	JAMFVX000000000	56	Female	Hospital transfer	2020-04-08	2020-05-20	Improved
HD7423	Enterobacter chengduensis	0.9995	1	Enterobacter cloacae complex	ST414	>64/R	>64/R	>16/R	>32/R	>32/R	>32/R	>32/R	>32/R	>32/R	>32/R	>32/R	≤1/S	>8/R	>8/R	>4/R	≤2/S	=8/I	=8/I	=2/R	=4/R	>4/R	≤20/S	NDM-1	Southwest China	Gastroenterology department	2020-05-27	Homo sapiens	Intraperitoneal	SAMN27409734	JAMFVV000000000	64	Male	Home	2020-04-24	2020-06-28	Improved
HD7427	Enterobacter chengduensis	0.9995	1	Enterobacter cloacae complex	ST414	>64/R	>64/R	>16/R	>32/R	>32/R	>32/R	32/R	>32/R	>32/R	>32/R	>32/R	≤1/S	>8/R	>8/R	>4/R	≤2/S	=8/I	=8/I	>2/R	=4/R	>4/R	≤20/S	NDM-1	Southwest China	ICU	2020-06-01	Homo sapiens	Indwelling catheter	SAMN27409735	JAMFVU000000000	87	Female	Home	2020-05-05	2020-06-12	Withdrawing treatment
*S=sensitive; I=intermediate; R=resistant.
