# Supplementary material for: Emergence of blaNDM–1-carrying Enterobacter chengduensis in China
Source: Front Microbiol. 2024 Aug 14;15:1404996. doi: 10.3389/fmicb.2024.1404996 (PMC11350614; doi:10.3389/fmicb.2024.1404996)
Supplement: Supplementary file 3 [file Table_3.XLSX]

## Sheet: Table S3
Table S3. Resfinder analysis results of four Enterobacter chengduensis strains reported in this study
Strains	Resistance gene	Identity	Alignment Length/Gene Length	Coverage	Position in reference	Contig	Position in contig	Phenotype
HD5030	ant(2'')-Ia	100	534/534	100	1..534	HD5030__NODE_51_length_15479_cov_239.458772	9889..10422	Aminoglycoside resistance Alternate name; ant(2'')-Ia
	blaACT-6	91.01	1146/1146	100	1..1146	HD5030__NODE_17_length_112963_cov_135.140168	97964..99109	Beta-lactam resistance AmpC-type
	blaNDM-1	100	813/813	100	1..813	HD5030__NODE_51_length_15479_cov_239.458772	1728..2540	Beta-lactam resistance
	fosA	95.07	426/426	100	1..426	HD5030__NODE_6_length_201263_cov_134.806671	180619..181044	Fosfomycin resistance
	qacE	100	282/333	84.6847	1..282	HD5030__NODE_51_length_15479_cov_239.458772	9451..9732	Disinfectant resistance
	sul1	100	840/840	100	1..840	HD5030__NODE_51_length_15479_cov_239.458772	390..1229	Sulphonamide resistance
HD7411	ant(2'')-Ia	100	534/534	100	1..534	HD7411__F672__NODE_49_length_15479_cov_213.295546	5058..5591	Aminoglycoside resistance Alternate name; ant(2'')-Ia
	blaACT-6	91.01	1146/1146	100	1..1146	HD7411__F672__NODE_12_length_131548_cov_136.720783	99119..100264	Beta-lactam resistance AmpC-type
	blaNDM-1	100	813/813	100	1..813	HD7411__F672__NODE_49_length_15479_cov_213.295546	12940..13752	Beta-lactam resistance
	fosA	95.07	426/426	100	1..426	HD7411__F672__NODE_7_length_201048_cov_137.898229	20220..20645	Fosfomycin resistance
	qacE	100	282/333	84.6847	1..282	HD7411__F672__NODE_49_length_15479_cov_213.295546	5748..6029	Disinfectant resistance
	sul1	100	840/840	100	1..840	HD7411__F672__NODE_49_length_15479_cov_213.295546	14251..15090	Sulphonamide resistance
HD7423	ant(2'')-Ia	100	534/534	100	1..534	HD7423__F678__NODE_53_length_15479_cov_145.614141	9889..10422	Aminoglycoside resistance Alternate name; ant(2'')-Ia
	blaACT-6	91.01	1146/1146	100	1..1146	HD7423__F678__NODE_13_length_130393_cov_96.236525	31285..32430	Beta-lactam resistance AmpC-type
	blaNDM-1	100	813/813	100	1..813	HD7423__F678__NODE_53_length_15479_cov_145.614141	1728..2540	Beta-lactam resistance
	fosA	95.07	426/426	100	1..426	HD7423__F678__NODE_6_length_201263_cov_95.544103	180619..181044	Fosfomycin resistance
	qacE	100	282/333	84.6847	1..282	HD7423__F678__NODE_53_length_15479_cov_145.614141	9451..9732	Disinfectant resistance
	sul1	100	840/840	100	1..840	HD7423__F678__NODE_53_length_15479_cov_145.614141	390..1229	Sulphonamide resistance
HD7427	ant(2'')-Ia	100	534/534	100	1..534	HD7427__F680__NODE_85_length_1921_cov_171.089479	1013..1546	Aminoglycoside resistance Alternate name; ant(2'')-Ia
	blaACT-6	91.01	1146/1146	100	1..1146	HD7427__F680__NODE_23_length_83788_cov_88.196963	31285..32430	Beta-lactam resistance AmpC-type
	blaNDM-1	100	813/813	100	1..813	HD7427__F680__NODE_67_length_7454_cov_142.421174	6065..6877	Beta-lactam resistance
	fosA	95.07	426/426	100	1..426	HD7427__F680__NODE_14_length_105074_cov_87.730735	20220..20645	Fosfomycin resistance
	qacE	100	219/333	65.7658	1..219	HD7427__F680__NODE_85_length_1921_cov_171.089479	1703..1921	Disinfectant resistance
	qnrS1	100	657/657	100	1..657	HD7427__F680__NODE_79_length_2353_cov_137.512742	530..1186	Quinolone resistance
	sul1	100	687/840	81.7857	154..840	HD7427__F680__NODE_104_length_711_cov_448.813880	1..687	Sulphonamide resistance
