# Supplementary material for: Emergence of blaNDM–1-carrying Enterobacter chengduensis in China
Source: Front Microbiol. 2024 Aug 14;15:1404996. doi: 10.3389/fmicb.2024.1404996 (PMC11350614; doi:10.3389/fmicb.2024.1404996)
Supplement: Supplementary file 4 [file Table_4.XLSX]

## Sheet: Table S4
Table S3. SNPs between the 19 ST414 E. chengduensis adopted in phylogenetic analysis
	ae104c10	adb9a090	gha112713	gha112518	6c91a7ba	CIDEIMsCOL9	EkBL-II-14(1)	IR5473	C2-143-1	BWH 43	UM_CRE_47	WCHECh090071	WCHECh050004	120062	120076	HD5030	HD7423	HD7427	HD7411
ae104c10	-	7	18	19	676	658	777	678	686	872	834	658	655	647	640	645	650	654	651
adb9a090	7	-	11	14	671	653	780	683	691	877	829	663	660	642	635	650	655	651	656
gha112713	18	11	-	7	682	664	791	694	702	888	840	674	671	653	646	659	666	660	665
gha112518	19	14	7	-	679	661	788	691	699	885	837	671	668	650	643	656	663	657	662
6c91a7ba	676	671	682	679	-	188	315	304	312	525	475	504	506	488	481	493	498	494	499
CIDEIMsCOL9	658	653	664	661	188	-	241	294	302	515	465	486	486	468	461	473	478	474	479
EkBL-II-14(1)	777	780	791	788	315	241	-	411	419	634	592	605	605	595	588	592	597	599	598
IR5473	678	683	694	691	304	294	411	-	114	403	365	590	592	584	577	579	584	588	585
C2-143-1	686	691	702	699	312	302	419	114	-	411	373	598	600	592	585	587	592	596	593
BWH 43	872	877	888	885	525	515	634	403	411	-	216	811	813	805	798	800	805	809	806
UM_CRE_47	834	829	840	837	475	465	592	365	373	216	-	773	773	755	748	760	765	761	766
WCHECh090071	658	663	674	671	504	486	605	590	598	811	773	-	390	382	375	379	384	388	385
WCHECh050004	655	660	671	668	506	486	605	592	600	813	773	390	-	100	93	101	106	110	107
120062	647	642	653	650	488	468	595	584	592	805	755	382	100	-	7	77	82	78	83
120076	640	635	646	643	481	461	588	577	585	798	748	375	93	7	-	70	75	71	76
HD5030	645	650	659	656	493	473	592	579	587	800	760	379	101	77	70	-	19	21	18
HD7423	650	655	666	663	498	478	597	584	592	805	765	384	106	82	75	19	-	10	7
HD7427	654	651	660	657	494	474	599	588	596	809	761	388	110	78	71	21	10	-	5
HD7411	651	656	665	662	499	479	598	585	593	806	766	385	107	83	76	18	7	5	-
